# Supplementary material for: Pre-Exposure to Stress-Inducing Agents Increase the Anticancer Efficacy of Focused Ultrasound against Aggressive Prostate Cancer Cells
Source: Antioxidants (Basel). 2022 Feb 9;11(2):341. doi: 10.3390/antiox11020341 (PMC8868501; doi:10.3390/antiox11020341)
Supplement: Supplementary file 1 [file antioxidants-11-00341-s001.zip]

Archive with 1 entries (1 files):
- antioxidants-1511494-supplementary.pdf
